# Supplementary material for: Glutaminase-1 (GLS1) inhibition limits metastatic progression in osteosarcoma
Source: Cancer Metab. 2020 Mar 5;8:4. doi: 10.1186/s40170-020-0209-8 (PMC7057558; doi:10.1186/s40170-020-0209-8)
Supplement: Supplementary file 2 — Additional file 2: Table S1. Differentially regulated metabolites displayed in the volcano plot. Metabolites ID together with their FC, p-values, its FDRcorrected version and Log are also displayed as well as the main metabolic pathway in which they are involved. [file 40170_2020_209_MOESM2_ESM.xls]

## Sheet: metabolite table with p values
p-value	FC	Feature ID	Pathway
0.051102	-0.48238	1-alkyl-2-acyl-glycerophosphoethanolamine	Ether lipid/ Glycerophospholipid metabolism
0.28261	-0.44404	1-Palmitoyl-2-linoleoyl PE	Glycerophospholipid metabolism/ Endocannabinoid signal
0.057488	-0.62747	2-Acetolactic acid	Oxocarboxylic acid/ Valine/ Leucine/ Isoleucine/ Butanoate metabolism
0.032236	-1.5661	2-Succinyl-5-enolpyruvyl-6-hydroxy-3-cyclohexene-1-carboxylate	Ubiquinone Metabolism/ Oxidative Phosphorylation
0.051923	-0.25067	5-(L-alanin-3-yl)-2-hydroxy-cis,cis-muconate 6-semialdehyde	Tyrosine metabolism
0.043687	-0.18536	Acetylcholine	Cell signal/ Choline/ Glycerophospholipid metabolism
0.18599	-0.47553	Aconitic acid	Oxocarboxylic acid/ TCA cycle/ Glyoxylate metabolism
0.029723	-0.43249	Aminomuconic acid	Kynurenine/ Tryptophan metabolism
0.011552	1.3176	Anserine	beta-Alanine/ Histidine metabolism
0.035348	-0.49248	Arginine	Arginine/ Proline/ Carbon metabolism
0.0072361	-0.50951	Betaine	Cysteine/Methionine/ Glycine/ serine/ threonine metabolism
0.43505	-0.41382	Biopterin	Phenylalanine/ Tyrosine/Trytophan/ Tetrahydrobiopterin (BH4)/ Biopterin biosynthesis
0.020179	-0.53516	Butonate	Butanoate metabolism
0.16961	-0.5678	Cardiolipin CL(18:2/18:2/18:2/18:1)	Cardiolipin/ Glycerophospholipid metabolism
0.024619	0.72183	Carnosine	beta-Alanine/ Histidine metabolism
0.042881	0.49888	Cholestatetraen-3-one	Steroid biosynthesis
0.057991	-0.73132	cis-5-Tetradecenoylcarnitine	Carnitine shuttle
0.20946	-0.32959	Citrate/Isocitrate	Oxocarboxylic acid/ Alanine/ Aspartate/ Glutamate /TCA cycle/ Glyoxylate metabolism
1.84e-07	-1.1603	Citrulline	Arginine metabolism/ Citrulline-nitric oxide cycle
0.041883	0.3244	Cortisol	Steroid biosynthesis
0.00046516	0.93271	Creatine	Arginine/ Proline/ Glycine/ Serine/ Threonine metabolism
0.00057678	0.80986	Creatinine	Arginine/ Proline metabolism
0.00096746	-0.50126	Cyclic UMP	Pyrimidine metabolism
0.0032421	-0.30089	Cystine (Cysteinyl-cysteine)	Cysteine/ Methionine metabolism
0.011463	-1.1573	Decanoyl-L-carnitine	Carnitine Shuttle/ Fatty Acid Metabolism
0.38775	-0.34702	Dehydro-D-xylonate	Pentose/ Glucuronate interconversions
0.17613	-0.40217	Deoxy-5′-(methylthio)adenosine	Cysteine/ Methionine metabolism
0.26779	-0.3757	Deoxyguanosine	Purine metabolism
0.11552	-1.2678	D-Erythrose 4-phosphate	Carbon metabolism/ Pentose/ glucuronate interconversions
0.2122	-0.48298	DG(42:5)	Cell signal/ Choline/ T-cell and B-cell receptor/ Insulin resistance
0.032779	0.3008	Dihydrocortisone	Steroid biosynthesis
0.019366	0.33086	Dihydroxybutyric acid	Succinic semialdehyde dehydrogenase marker
0.05733	0.38828	Dihydroxyquinoline	Tryptophan metabolism
0.33281	-0.37749	Dioleoyl phosphatidyl ethanolamine	Glycerophospholipid metabolism/ Endocannabinoid signal
0.037166	-0.48012	D-Mannitol	Phosphotransferase system / Fructose/ Mannose metabolism
0.064699	-0.65838	Dodecanoylcarnitine	Carnitine shuttle
0.098672	-0.23086	D-Proline	Arginine/ Proline metobolism
0.12957	-0.39366	Erythronic acid	N-acetyl-D-glucosamine metabolism
0.44501	-0.70618	Fructoselysine 6-phosphate	Phosphotransferase system (PTS)
0.21108	-0.33263	gamma-Glutamylcysteine	Cysteine/ Methionine/ Glutathione metabolism
0.042279	-0.52119	Glucoheptonic acid	Pentose/ Glucuronate interconversions
0.25408	-0.22802	Gluconic acid	PPP
0.019332	-0.4473	Glucose	Cell signal/ Phosphotransferase system/ Glycolysis / Gluconeogenesis/ PPP/ Amino sugar/Nucleotide sugar metabolism
0.044433	-0.38394	Glutamate	Cell signal/ Oxocarboxylic acid/ Arginine/ Proline / Glutaminolysis/ Glumate metabolism
0.00075347	0.91834	Glutathione amide	FAD/Energy metabolism
0.037318	-0.2698	Glyceraldehyde	PPP/Fructose/Mannose metabolism
0.0082005	0.39648	Glycerylphosphorylethanolamine	Cell signal/ Glycerophospholipid metabolism
0.26671	-0.53135	Guanosine	Purine metabolism
0.012443	0.58249	Hexadecanedioic acid	Fatty acid metabolism
0.0096109	-0.69572	Hexanoylcarnitine	Fatty Acid Metabolism/ Carnitine shuttle
0.025902	1.0925	Homocarnosine	Arginine/ Proline metabolism
0.0027611	-0.30646	Homoserine	Cysteine/ Methionine/ Glycine/ Serine/ Threonine metabolism
0.20998	-0.3413	Hydroxyacetone	Propanoate metabolism
2.687e-06	1.6759	Hydroxyglutamate semialdehyde	Arginine/ Proline metabolism
0.0535	0.19972	Hydroxyisoleucine	Isoleucine metabolism
0.0082114	-0.96773	Hydroxyl-1,6-dihydropurine ribonucleoside	Purine metabolism
0.051711	0.33547	Hydroxy-L-proline	Arginine/ Proline metabolism
0.3725	-0.33099	Hydroxymethylglutarate	Nicotinate and nicotinamide metabolism
0.016203	-1.2263	Hydroxypregnenolone	Steroid biosynthesis
0.051747	0.52405	Hydroxypregnenolone sulfate	Steriod biosynthesis
0.049492	-0.34719	Hydroxyvalproic acid	beta-Alanine/ Fatty Acid metabolism
0.077399	-0.27207	Inosine diphosphate (IDP)	Purine metabolism
0.025514	-1.1869	L-2-Amino-4-(hydroxymethylphosphinyl)butanoate	Phosphonate/ phosphinate metabolism
0.13602	-0.45225	Lactaldehyde	Propanoate/ Pyruvate/Fructose/ Mannose metabolism
0.01737	-0.41022	Lactic acid	Cell signal/ Glycolysis/ Glucenogenesis/ Pyruvate/Fructose/ Mannose metabolism
0.049341	0.45062	Lactosylceramide (d18:1/12:0)	Cell signal/ Glucosylceramide metabolisnm
0.027976	0.77394	Lactoylglutathione	Pyruvate metabolism
0.05867	-0.46255	Leucine	Cell signal/ Oxocarboxylic acid/Valine, leucine and isoleucine metabolism/ mTOR signal
9.2138e-08	1.3726	L-Glutamine	Alanine/ Aspartate/ Glutamate/ Glyoxylate/ Purine/ Pyrimidine/Glutaminolysis
0.012624	-1.1759	Lipoic Acid	Fatty acid/ Lipoic acid metabolism
0.049871	-0.70297	LysoPC(14:0)	Choline/ Glycerophospholipid metabolism
0.033436	-0.39772	LysoPC(28:0)	Choline/ Glycerophospholipid metabolism
0.31447	-0.30387	LysoPE(18:1)	Glycerophospholipid metabolism/ Endocannabinoid signal
0.39954	-0.27804	Malic acid	Glutaminolysis/ TCA cycle
0.029793	-0.36252	Mannose	Cell signal/ Phosphotransferase system/ Fructose/ Mannose/ Amino sugar/Nucleotide sugar metabolism
0.041536	0.38577	Mercaptolactic acid	Cysteine and methionine metabolism
4.2014e-10	6.8197	Metformin	Xenobiotic
0.16227	-0.31867	Methionine	Oxocarboxylic acid/ Cysteine/ Methionine metabolism
0.040357	0.47033	Methyl-1-hydroxybutyl-ThPP	Valine/ Leucine/ Isoleucine degradation
0.023955	-1.0416	Methylisocitric acid	Propanoate metabolism
0.36716	-0.33364	Methylmalonic acid	Propanoate/ Valine/ Leucine/ Isoleucine/ Pyrimidine
0.31711	-0.30953	Methylsuberic acid	Fatty acid aetabolism
0.041652	-0.48938	Myo-Inositol	Inositol phosphate metabolism/ Phosphatidylinositol signal system
0.016141	0.5502	N4-Acetylcytidine	tRNA degradation marker
0.26376	-0.81509	N-Acetyl-alpha-D-glucosamine 1-phosphate	Amino sugar/ nucleotide sugar metabolism
0.027638	-0.49337	N-Acetyl-L-glutamic acid	Oxocarboxylic acid/ Arginine/ Ornithine metabolism
0.37668	-0.43173	N-Formylmethionine	Cysteine/ Methionine metabolism
0.00056161	0.44097	Niacinamide	Nicotinate/ Nicotinamide metabolism
0.0075399	0.98749	N-Methylnicotinamide	Nicotinate/ Nicotinamide metabolism
0.0026106	1.1666	Nε,Nε,Nε-Trimethyllysine	Lysine metabolism
5.8892e-06	1.2139	Oxaloglutarate	Cell signal/ TCA cycle/Glutaminolysis/ Arginine/ Alanine/ Aspartate/ Glutamate/ Taurine Metabolism
1.1709e-07	1.2545	Oxoproline	Glutathione metabolism
0.25055	-0.3824	Oxosuberate	Oxocarboxylic acid metabolism
0.018107	0.63171	Oxo-tetradecanoic acid	Fatty acid biosynthesis
0.23151	-0.32398	PA(41:4)	Cell signal/ Choline/ Glycerophospholipid metabolism
0.053368	-0.60595	PC(14:0/P-16:0)	Choline/ Glycerophospholipid metabolism
0.00067622	-0.78105	PC(2:0/0:0)	Glycerophospholipid metabolism/ Choline metabolism
0.023267	-0.94363	PC(O-16:0/16:0)	Choline/ Glycerophospholipid metabolism
0.00019928	-3.4207	p-Cresol sulfate	Oxidative stress/ ROS production/ Tumor growth factor-β1/ Snail protein expression
0.040319	0.5463	PE(O-16:0/18:4)	Cell signal/ Glycerophospholipid metabolism
0.18942	-0.3842	PE(P-16:0/0:0)	Glycerophospholipid metabolism/ Endocannabinoid signal
0.30403	-0.24571	Pentenyl glucosinolate	Oxocarboxylic acid/ Glucosinolate biosynthesis
0.19035	-0.703	Phenyl sulfate	Steroid biosynthesis
0.15877	-0.3558	Phenylalanine	Oxocarboxylic acid/ Phenylalanine/ Tyrosine/ Tryptophan metabolism
0.031352	0.29993	Phosphocholine	Choline/ Glycerophospholipid metabolism
0.017507	0.32208	Phosphonoacetaldehyde	Phosphonate/Phosphinate metabolism
0.2988	-0.46491	p-Hydroxyphenylacetic acid	Tyrosine/ Phenylalanine metabolism
0.045656	-0.81377	PI(36:1)	Inositol phosphate/ Glycerophospholipid metabolism
0.046892	-0.79991	PI(36:3)	Inositol phosphate/ Glycerophospholipid metabolism
0.047765	-0.89731	PI(38:4)	Inositol phosphate/ Glycerophospholipid metabolism
0.0596	-0.83248	PI(38:5)	Inositol phosphate/ Glycerophospholipid metabolism
0.095327	-0.25137	Proline	Fructose/ Mannose/ PPP metabolism
0.016202	-1.2767	Proline betaine	Glycine/ serine/ threonine metabolism
0.050928	-0.73208	PS(36:1)	Glycine/ Serine/ Threonine/ Glycerophospholipid
0.053514	-0.6299	PS(38:2)	Glycine/ Serine/ Threonine/ Glycerophospholipid
0.048295	-0.97087	Pseudouridine	Pyrimidine metabolism
0.029757	-0.41169	Purine	Purine metabolism
0.00038647	0.46357	Pyrrole-2-carboxylic acid	Arginine/ Proline metabolism
0.0011445	2.0989	S-(Hydroxyphenylacetothiohydroximoyl)-L-cysteine	Oxocarboxylic acid metabolism
0.19485	-0.27127	Serine	Cystreine/Methionine/ Glycine/Serine/ Threonine/ Glyoxylate metabolism
0.0044975	0.96674	S-Glutathionyl-L-cysteine	Cysteine/ Methionine metabolism
0.14374	-0.51112	Succinic acid	Alanine/ aspartate/ glutamate/ carbon metabolism
0.00026653	0.67257	Taurine	Taurine/ Hypotaurine/ Cysteine/ Methionine metabolism
0.041995	-0.49801	Thiamine acetic acid	Thiamine metabolism
0.013226	0.23691	Thymidine	Pyrimidine metabolism
0.29649	-0.28698	Trilauroyl-glycerol (TG)	Lipid Metabolism
0.011275	-0.34283	Tryptophan	Oxocarboxylic acid/ Phenylalanine/ Tyrosine/ Tryptophan metabolism
0.47075	-0.19418	Tyrosine	Phenylalanine/ Tyrosine/ Tryptophan metabolism
0.1851	-0.37579	Uracil	beta-Alanine/ CoA/ Propanoate/Pyrimidine metabolism
0.024845	-0.57804	Uric acid	Purine metabolism
0.16646	-0.59536	Valine	Oxocarboxylic acid/ Valine/ Leucine/ Isoleucine/ Butanoate metabolism
0.020814	-1.9555	Vanillic acid 4-sulfate	Aminobenzoate degradation
0.18735	-0.32788	Xanthine	Purine metabolism
0.011175	0.45893	β-Alanine	beta-Alanine/ Propanoate/ Pyrimidine/Pantothenate/ CoA metabolism
0.19053	-0.68156	β-Hydroxypyruvic acid	Glycine/ Serine/ Threonine/ Glyoxylate metabolism

## Sheet: pathway 
Metabolite Set	Total	Hits	Expect	P value	Holm P
﻿	Glycine and Serine Metabolism	59	7	4.26	0.126
﻿	Malate-Aspartate Shuttle	10	2	0.723	0.159
﻿	Arginine and Proline Metabolism	53	6	3.83	0.177
﻿	Methionine Metabolism	43	5	3.11	0.193
﻿	Glucose-Alanine Cycle	13	2	0.939	0.241
﻿	Phenylalanine and Tyrosine Metabolism	28	3	2.02	0.33
﻿	Urea Cycle	29	3	2.1	0.35
﻿	Spermidine and Spermine Biosynthesis	18	2	1.3	0.378
﻿	Warburg Effect	58	5	4.19	0.411
﻿	Ammonia Recycling	32	3	2.31	0.411
﻿	Valine, Leucine and Isoleucine Degradation	60	5	4.34	0.44
﻿	Betaine Metabolism	21	2	1.52	0.456
﻿	Glutathione Metabolism	21	2	1.52	0.456
﻿	Aspartate Metabolism	35	3	2.53	0.471
﻿	Gluconeogenesis	35	3	2.53	0.471
﻿	Homocysteine Degradation	9	1	0.65	0.492
﻿	Lactose Degradation	9	1	0.65	0.492
﻿	Galactose Metabolism	38	3	2.75	0.528
﻿	Cysteine Metabolism	26	2	1.88	0.573
﻿	Phosphatidylethanolamine Biosynthesis	12	1	0.867	0.596
﻿	Propanoate Metabolism	42	3	3.04	0.598
﻿	Ketone Body Metabolism	13	1	0.939	0.625
﻿	Thyroid hormone synthesis	13	1	0.939	0.625
﻿	Purine Metabolism	74	5	5.35	0.635
﻿	Vitamin K Metabolism	14	1	1.01	0.653
﻿	Citric Acid Cycle	32	2	2.31	0.688
﻿	Fructose and Mannose Degradation	32	2	2.31	0.688
﻿	Glutamate Metabolism	49	3	3.54	0.704
﻿	Amino Sugar Metabolism	33	2	2.38	0.704
﻿	Beta-Alanine Metabolism	34	2	2.46	0.72
﻿	Alanine Metabolism	17	1	1.23	0.724
﻿	Phosphatidylinositol Phosphate Metabolism	17	1	1.23	0.724
﻿	Butyrate Metabolism	19	1	1.37	0.763
﻿	Mitochondrial Electron Transport Chain	19	1	1.37	0.763
﻿	Catecholamine Biosynthesis	20	1	1.45	0.78
﻿	Lactose Synthesis	20	1	1.45	0.78
﻿	Sphingolipid Metabolism	40	2	2.89	0.801
﻿	Carnitine Synthesis	22	1	1.59	0.811
﻿	Transfer of Acetyl Groups into Mitochondria	22	1	1.59	0.811
﻿	Tryptophan Metabolism	60	3	4.34	0.826
﻿	Glycerolipid Metabolism	25	1	1.81	0.85
﻿	Glycolysis	25	1	1.81	0.85
﻿	Inositol Phosphate Metabolism	26	1	1.88	0.861
﻿	Oxidation of Branched Chain Fatty Acids	26	1	1.88	0.861
﻿	Phytanic Acid Peroxisomal Oxidation	26	1	1.88	0.861
﻿	Pyruvate Metabolism	48	2	3.47	0.877
﻿	Selenoamino Acid Metabolism	28	1	2.02	0.881
﻿	Folate Metabolism	29	1	2.1	0.89
﻿	Pentose Phosphate Pathway	29	1	2.1	0.89
﻿	Phospholipid Biosynthesis	29	1	2.1	0.89
﻿	Lysine Degradation	30	1	2.17	0.898
﻿	Tyrosine Metabolism	72	3	5.2	0.908
﻿	Androgen and Estrogen Metabolism	33	1	2.38	0.919
﻿	Inositol Metabolism	33	1	2.38	0.919
﻿	Nicotinate and Nicotinamide Metabolism	37	1	2.67	0.941
﻿	Histidine Metabolism	43	1	3.11	0.963
﻿	Steroidogenesis	43	1	3.11	0.963
﻿	Arachidonic Acid Metabolism	69	2	4.99	0.968
﻿	Pyrimidine Metabolism	59	1	4.26	0.99
